# Supplementary material for: Walnut genome editing: an optimized CRISPR/Cas9 platform with superior genotypes and endogenous promoters
Source: Hortic Res. 2025 Jun 24;12(10):uhaf187. doi: 10.1093/hr/uhaf187 (PMC12539868; doi:10.1093/hr/uhaf187)
Supplement: Web_Material_uhaf187 [file web_material_uhaf187.zip]

Archive with 2 entries (2 files):
- Supplementary Figure.docx
- supplementary table.xlsx
