# Supplementary material for: Walnut genome editing: an optimized CRISPR/Cas9 platform with superior genotypes and endogenous promoters
Source: Hortic Res. 2025 Jun 24;12(10):uhaf187. doi: 10.1093/hr/uhaf187 (PMC12539868; doi:10.1093/hr/uhaf187)
Supplement: Web_Material_uhaf187 [file web_material_uhaf187.zip › supplementary table.xlsx]

## Sheet: supplementary table1
		Supplementary Table 1. Information of Mother Tree of 30 excellent walnut varieties
	Name of tree	location of tree	information of tree	Longitude and latitude of Location	Annual output/Ton	Ultivated area /Ten thousand Mu	Main planting area
HT-01	Baokexiang	Chinese Academy of Forestry, Beijing	25-year-old seedling tree, protogynous	116.251023,40.00979	4039	12.781	The hilly areas of north and Northwest China
HT-02	Zhonglin6	Chinese Academy of Forestry, Beijing	25-year-old grafted tree, protandrous	116.256848,40.01046	3842	9682	North China
HT-03	Baofeng	Specific resource bank of walnut in Luoning county, Henan province	Juglans species interspecific hybrid, extremely Later bearing, low yield, vigorous growth	111.69399,34.468192	43976	182.3	Henan, Shanxi, Shaanxi, Gansu and other places of cultivation
HT-04	Zhengzhou5	Specific resource bank of walnut in Luoning county, Henan province	Juglans species interspecific hybrid, extremely Later bearing, low yield, vigorous growth	111.69399,34.468193	38257	117.2	Henan and other regions
HT-05	Lvbo	Specific resource bank of walnut in Luoning county, Henan province	Juglans species interspecific hybrid, extremely Later bearing, low yield, vigorous growth	111.69399,34.468194	57334	95.7	Loess hilly area of North China
HT-06	Kuixiang	Yi County, Hebei Province	Later bearing, vigorous growth	115.489722,39.48461	38710	50.4	The shallow hills of Yan Mountains and Taihang Mountains in Hebei province
HT-07	Lixiang	Yi County, Hebei Province	Later bearing, vigorous growth	115.489722,39.48462	24416	51.2	The shallow hills of Yan Mountains and Taihang Mountains in Hebei province
HT-08	Longzhu	Yi County, Hebei Province	Later bearing, vigorous growth	115.489722,39.48463	28313	40.3	The shallow hills of Yan Mountains and Taihang Mountains in Hebei province
HT-09	Lvling	Yi County, Hebei Province	Later bearing, vigorous growth	115.489722,39.48464	27053	39.7	Taihang Mountains, the southern foothills of Yan Mountains and the Xingtai Plain
HT-10	Lvzao	Yi County, Hebei Province	Later bearing, vigorous growth	115.489722,39.48465	48528	87.2	The shallow hills of Taihang Mountains and the southern foothills of Yan Mountains and the plain of Heilongjiang
HT-11	Xinfeng	Walnut Forest Farm in Wada, Xinjiang	Early bearing	80.527811,41.346541	173769	323.8	Walnut producing areas in Xinjiang and Northwest China
HT-12	Zha343	Walnut Forest Farm in Wada, Xinjiang	Early bearing	80.527811,41.346542	191700	441.9	Walnut producing area in Xinjiang
HT-13	Wen185	Walnut Forest Farm in Aksu, Xinjiang	Principal cultivar in Xinjiang region, protogynous	80.527811,41.346548	429598	883.91	Xinjiang Aksu, Kashgar and other places, is now in Sichuan, Shaanxi, Henan and other places of cultivation
HT-14	Xinxin2	Walnut Forest Farm in Aksu, Xinjiang	Principal cultivar in Xinjiang region, protandrous	80.527811,41.346549	365680	779.87	Walnut producing area in Xinjiang
HT-15	Zinjufeng	Jiamu station walnut resource nursery,Xinjiang	Early bearing	80.527811,41.346543	20092	49.97	Walnut producing area in Xinjiang
HT-16	Xinguang	Jiamu station walnut resource nursery,Xinjiang	Early bearing	80.527811,41.346544	25115	62.4	Walnut producing area in Xinjiang
HT-17	Xinzaofeng	Jiamu station walnut resource nursery,Xinjiang	Early bearing	80.527811,41.346545	30138	74.88	Walnut producing area in Xinjiang
HT-18	Hechun6	Jiamu station walnut resource nursery,Xinjiang	late-maturing variety, produces fewer fruits overall	80.527811,41.346546	15069	37.73	Walnut producing area in Xinjiang
HT-19	Heshang1	Jiamu station walnut resource nursery,Xinjiang	late-maturing variety, produces fewer fruits overall	80.527811,41.346547	16074	43.68	Walnut producing area in Xinjiang
HT-20	Jiacha1	Gacha county, Shannan region, Tibet	Later bearing, superior seedling tree, moderate vigor, protandrous	92.563396,28.947984	245	2.41	Xizang Walnut Region
HT-21	Jiacha6	Gacha county, Shannan region, Tibet	Later bearing, superior seedling tree, moderate vigor, protandrous	92.563396,28.947985	387	3.27	Xizang Walnut Region
HT-22	Jiacha11	Gacha county, Shannan region, Tibet	Later bearing, superior seedling tree, moderate vigor, protandrous	92.563396,28.947986	291	4.51	Xizang Walnut Region
HT-23	Milin1	Milin county, Nyingchi region, Tibet	Later bearing, superior seedling tree, moderate vigor, protandrous	94.223615,29.218709	372	3.21	Xizang Walnut Region
HT-24	Milin8	Milin county, Nyingchi region, Tibet	Later bearing, superior seedling tree, moderate vigor, protandrous	94.223615,29.218710	278	5.37	Xizang Walnut Region
HT-25	Milin16	Milin county, Nyingchi region, Tibet	Later bearing, superior seedling tree, moderate vigor, protandrous	94.223615,29.218711	314	4.12	Xizang Walnut Region
HT-26	Liaoning1	Institute of economic forest pine island scientific research base, Liaoning province	Early-maturing type, interspecific hybrid, vigorous growth, protandrous	121.772468,39.411252	2341	5.8	Liaoning province and other northern regions
HT-27	Liaoning4	Institute of economic forest pine island scientific research base, Liaoning province	Early-maturing type, interspecific hybrid, vigorous growth, protandrous	121.772468,39.411253	3029	12.3	Liaoning province and other northern regions
HT-28	Liaoning5	Institute of economic forest pine island scientific research base, Liaoning province	Early-maturing type, interspecific hybrid, vigorous growth, protogynous	121.772468,39.411254	2232	6.3	Liaoning province and other northern regions
HT-29	Liaoning7	Institute of economic forest pine island scientific research base, Liaoning province	Early-maturing type, interspecific hybrid, vigorous growth, protogynous	121.772468,39.411255	2180	9.5	Liaoning province and other northern regions
HT-30	LP2	Institute of economic forest pine island scientific research base, Liaoning province	Early-maturing type, interspecific hybrid, vigorous growth, protandrous	121.772468,39.411256	2079	11.41	Liaoning province and other northern regions

## Sheet: supplementary table2
Supplementary table 2. Resequencing quality control results
Sample	raw_data(G)	clean_data(G)	error_rate(%)	Total reads	Mapped reads	Mapping rate	Average depth	Coverage 1X	Coverage 10X	Coverage 20X	Q20(%)	Q30(%)	GC_content(%)
35S:Ruby-1	6.7	6.7	0.02	44653046	43369708	0.9713	12.37	0.9434	0.5857	0.0759	98.77	96.65	37.65
35S:Ruby-6	6.9	6.9	0.02	46272936	43616122	0.9426	12.82	0.9421	0.5871	0.0797	97.99	94.21	38.4
35S:Ruby-8	6.8	6.8	0.02	45255758	43437233	0.9598	12.54	0.9423	0.5357	0.0539	98.74	96.58	37.55

## Sheet: supplementary table3
Supplementary table 3. Mapping of U3/U6 snRNA chromosome in genome of Walnut
Gene Name	Chromosomal localization	% identity	E-value
JrU3-chr1	chr1:2999301…2999467	80	1.71e-26
JrU3-chr3	chr3:16448844…16448706	82.857	4.73e-27
JrU3-chr9	chr9:3879928…3880163	78.367	3.63e-33
JrU3-chr10	chr10:3382150…3382268	85	6.11e-26
JrU6-chr5-1	chr5:9326690…9326786	97.98	1.05e-42
JrU6-chr5-2	chr5:9331332…9331430	98.969	1.36e-41
JrU6-chr6-1	chr6:22688158…22688061	98.98	2.93e-43
JrU6-chr6-2	chr6:22692289…22692192	98.98	2.93e-43
JrU6-chr7-1	chr7:27544501…27544598	98.98	2.93e-43
JrU6-chr7-2	chr7:35846588…35846491	98.98	2.93e-43
JrU6-chr8-1	chr8:1110757…1110854	98.98	2.93e-43
JrU6-chr8-2	chr8:8110232…8110135	98.98	2.93e-43

## Sheet: supplementary table4
Supplementary table 4. Statistics of gene editing mutations
Promoter name	Target gene	NO. of plants examined	NO. of transgenic plants	Transgene rates	NO. of plants with mutations	Mutations rates	Based on mutations in DNA strands						DNA Mutations Type						Amino Mutations Type
							HZ		HM		Bia		Rep		Del		Ins		m/+	m/m	n/+	m/n	n/n
AtU6-26	JrPDS	51	37	0.72549	2	0.0540541	2	1	0	0	0	0	1	0.5	1	0.5	0	0	0.5	0.333333	0	0	0.166667
BpU6-6	JrPDS	47	32	0.680851	7	0.21875	5	0.714286	2	0.285714	0	0	7	0.875	1	0.125	0	0	0.857143	0.142857	0	0	0
JrU3-chr1	JrPDS	52	30	0.576923	12	0.4	7	0.583333	3	0.25	2	0.166667	10	0.909091	1	0.0909091	0	0	0.333333	0.133333	0.4	0	0.133333
JrU3-chr3	JrPDS	54	34	0.62963	20	0.588235	12	0.6	6	0.3	2	0.1	9	0.5	8	0.444444	1	0.0555556	0.111111	0.111111	0.444444	0.111111	0.222222
JrU3-chr9	JrPDS	56	44	0.785714	14	0.318182	9	0.642857	4	0.285714	1	0.0714286	7	0.538462	6	0.461538	0	0	0.333333	0.222222	0.333333	0	0.111111
JrU3-chr10	JrPDS	55	29	0.527273	0	0	0	/	/	/	/	/	/	/	/	/	/	/	/	/	/	/	/
JrU6-chr5-1	JrPDS	53	31	0.584906	12	0.387097	8	0.666667	3	0.25	1	0.0833333	4	0.363636	7	0.636364	0	0	0.428571	0.285714	0.285714	0	0
JrU6-chr5-2	JrPDS	53	37	0.698113	10	0.27027	7	0.7	3	0.3	0	0	4	0.444444	5	0.555556	0	0	0.4	0.2	0.2	0	0.2
JrU6-chr6-1	JrPDS	51	32	0.627451	7	0.21875	4	0.571429	3	0.428571	0	0	4	0.666667	2	0.333333	0	0	0.2	0.2	0.4	0	0.2
JrU6-chr6-2	JrPDS	54	37	0.685185	6	0.162162	4	0.666667	2	0.333333	0	0	2	0.4	3	0.6	0	0	0.454545	0	0.272727	0	0.272727
JrU6-chr7-1	JrPDS	47	29	0.617021	15	0.517241	9	0.6	5	0.333333	1	0.0666667	5	0.416667	6	0.5	1	0.0833333	0.1875	0.125	0.375	0	0.3125
JrU6-chr7-2	JrPDS	53	42	0.792453	24	0.571429	14	0.583333	7	0.291667	3	0.125	7	0.35	10	0.5	3	0.15	0.25	0.125	0.5	0	0.125
JrU6-chr8-1	JrPDS	53	38	0.716981	13	0.342105	6	0.461538	6	0.461538	1	0.0769231	4	0.4	6	0.6	0	0	0.25	0	0.25	0	0.5
JrU6-chr8-2	JrPDS	48	36	0.75	6	0.166667	3	0.5	2	0.333333	1	0.166667	3	0.375	5	0.625	0	0	0	0	0	0	0

## Sheet: supplementary table5
Supplementary table 5 List of test primers
Primer	Primer Sequence（5' to 3'）
Ruby-F	gaatcctgttgccggtcttgc
Ruby-R	gtgtgagtagttcccagataag
35SRuby1-F	GTGGTACATGTGTACTTGGGCT
35SRuby1-R	TCAAGGTTGACTGGTAGCTGT
35SRuby6-F	CCTTCAGCAATTGCTTTGTGACA
35SRuby6-R	GGCGTAAACTATTTCCATTGGCTA
35SRuby8-F1	CGTATGACTGGTAGCATAAAATCTG
35SRuby8-R1	GCAAACACGTGATTAGTCATTAGA
35SRuby8-F2	GCGATAACATAAGTGCTCTTCACAT
35SRuby8-R2	CGTATGACTGGTAGCATAAAATCCG
JrPDS-sg1-F	GCTGTGGGATTAAGGCCAAGGA
JrPDS-sg1-R	TCCTTGGCCTTAATCCCACAGC
JrPDS-sg2-F	GGCTGCATGGAAAGATGACGA
JrPDS-sg2-R	TCGTCATCTTTCCATGCAGCC
U6-chr5-1-F	TGGTGCGGAATAGTCCTATTACAGAAG
U6-chr5-1-R	ACTCTTCTCCTGCCGTGCTT
U6-chr5-2-F	GAATCGTTGCGTTCACGATGGC
U6-chr5-2-R	GAAGGGACGCTATGAGTTTGGC
U6-chr6-1-F	GTATGTAAATTTATTTTTATTTCA
U6-chr-6-1-R	GAAGGGACGCTCTTGTCTTCG
U6-chr6-2-F	TGTGCAAGTCTAGTGCACTTTA
U6-chr-6-2-R	GAAGGGACGATCTTGTCTTCGC
U6-chr7-1-F	ATAAATAAAAAAATTATACAACTTT
U6-chr-7-1-R	GAAGGGACAATCGTTGCTCCTC
U6-chr7-2-F	ACAAGATTCGTGTTGAGAAAATGG
U6-chr-7-2-R	GAAGGGACGTTAGTCTTCTGC
U6-chr8-1-F	TGATTTCACGTGTCCAATTCAAAT
U6-chr8-1-R	AATAGTCTTATGCAGCGTGCTG
U6-chr8-2-F	TTAAGGTGCAAATTCTCTACGCTCC
U6-chr8-2-R	ATTCATCTATTGCTTCCTTCTGTA
U3-chr1-F	AGGCCGGTCAAGACTCAAAA
U3-chr1-R	GACATAAGCATGTCTGCTGTTTTCT
U3-chr3-F	CTCTTTCCACCTTCCAGACCT
U3-chr3-R	GCCTTTTAATAGGGAAGTCTTGCTATT
U3-chr9-F	AAGGGTTCGAGAAGTGATTGA
U3-chr9-R	GCCCATTAGAGTATTAGCCATGG
U3-chr10-F	AGTATAAATTTATGTAGGTAATATG
U3-chr10-R	GCCCTCTTAAGCTGCACTCT
U6-chr5-1-TYBF	ggggatctttcactggcgcgccTGGTGCGGAATAGTCCTATTACAGAAG
U6-chr5-1-JTR	agaagagccgatgctcttcACTCTTCTCCTGCCGTGCTT
U6-chr5-2-TYBF	ggggatctttcactggcgcgccGAATCGTTGCGTTCACGATGGC
U6-chr5-2-JTR	agaagagccgatgctcttcGAAGGGACGCTATGAGTTTGGC
U6-chr6-1-TYBF	ggggatctttcactggcgcgccGTATGTAAATTTATTTTTATTTCA
U6-chr6-1-JTR	agaagagccgatgctcttcGAAGGGACGCTCTTGTCTTCG
U6-chr6-2-TYBF	ggggatctttcactggcgcgccTGTGCAAGTCTAGTGCACTTTA
U6-chr6-2-JTR	agaagagccgatgctcttcGAAGGGACGATCTTGTCTTCGC
U6-chr7-1-TYBF	ggggatctttcactggcgcgccATAAATAAAAAAATTATACAACTTT
U6-chr7-1-JTR	agaagagccgatgctcttcGAAGGGACAATCGTTGCTCCTC
U6-chr7-2-TYBF	ggggatctttcactggcgcgccACAAGATTCGTGTTGAGAAAATGG
U6-chr7-2-JTR	agaagagccgatgctcttcGAAGGGACGTTAGTCTTCTGC
U6-chr8-1-TYBF	ggggatctttcactggcgcgccTGATTTCACGTGTCCAATTCAAAT
U6-chr8-1-JTR	agaagagccgatgctcttcAATAGTCTTATGCAGCGTGCTG
U6-chr8-2-TYBF	ggggatctttcactggcgcgccTTAAGGTGCAAATTCTCTACGCTCC
U6-chr8-2-JTR	agaagagccgatgctcttcATTCATCTATTGCTTCCTTCTGTA
U3-chr1-TYBF	ggggatctttcactggcgcgccAGGCCGGTCAAGACTCAAAA
U3-chr1-JTR	agaagagccgatgctcttcGACATAAGCATGTCTGCTGTTTTCT
U3-chr3-TYBF	ggggatctttcactggcgcgccCTCTTTCCACCTTCCAGACCT
U3-chr3-JTR	agaagagccgatgctcttcGCCTTTTAATAGGGAAGTCTTGCTATT
U3-chr9-TYBF	ggggatctttcactggcgcgccAAGGGTTCGAGAAGTGATTGA
U3-chr9-JTR	agaagagccgatgctcttcGCCCATTAGAGTATTAGCCATGG
U3-chr10-TYBF	ggggatctttcactggcgcgccAGTATAAATTTATGTAGGTAATATG
U3-chr10-JTR	agaagagccgatgctcttcGCCCTCTTAAGCTGCACTCT
Jc-PDS1-F	GAACTTGAGCTGGCAGAATACTG
Jc-PDS1-R	GAACAAGGACCCAAAGTTGCA
Jc-PDS2-F	TAAGAAGTTGTTCGAACCTGGGT
Jc-PDS2-R	GAGAGAGCCTCTTGATCAAGGTTA
Cas9-F	CTCGTACAGGAGGGAATGCT
Cas9-R	GGACACTTATGACGATGACCTGG
